# Supplementary material for: Gastric Inflammation Impacts Serotonin Secretion in a Mouse Model of Helicobacter pylori Vaccination
Source: Int J Mol Sci. 2025 Aug 10;26(16):7735. doi: 10.3390/ijms26167735 (PMC12386332; doi:10.3390/ijms26167735)
Supplement: Supplementary file 1 [file ijms-26-07735-s001.zip]

Archive with 1 entries (1 files):
- ijms-3654276-supplementary.pdf
